# Supplementary material for: A Bond-Level Sequence Framework for Molecular Representation Learning with Structural Constraints
Source: Molecules. 2026 Jun 5;31(11):1972. doi: 10.3390/molecules31111972 (PMC13257498; doi:10.3390/molecules31111972)
Supplement: Supplementary file 1 [file molecules-31-01972-s001.zip]

Archive with 1 entries (1 files):
- molecules-4343444-supplementary.pdf
